# Supplementary material for: Effectiveness of Exercise on Sleep Quality in Attention Deficit Hyperactivity Disorder: A Systematic Review and Meta-Analysis
Source: Children (Basel). 2025 Jan 22;12(2):119. doi: 10.3390/children12020119 (PMC11854823; doi:10.3390/children12020119)
Supplement: Supplementary file 1 [file children-12-00119-s001.zip]

Archive with 1 entries (1 files):
- children-3435409-supplementary.pdf
